# Supplementary material for: The mortality of hospitalized patients with COVID-19 and non-cirrhotic chronic liver disease: a retrospective multi-center study
Source: PeerJ. 2023 Dec 4;11:e16582. doi: 10.7717/peerj.16582 (PMC10702333; doi:10.7717/peerj.16582)
Supplement: Supplemental Information 1 — *Abbreviations: AST, aspartate aminotransferase; ALT, alanine aminotransferase; ALBI, albumin-bilirubin grade; APRI, aspartate aminotransferase to platelet ratio index; BMI, body mass index; COPD, Chronic Obstructive Pulmonary Disease; FIB-4, fibrosis-4; HCC, hepatocellular carcinoma; ICU, intensive care unit; K, potussium; MAFLD, metabolic associated fatty liver disease; hs-CRP, high-sensitivity C-reactive protein; Na, sodium; OR, odds ratio; PT-INR, prothrombin time-international normalized ratio. [file peerj-11-16582-s001.xlsx]

## Sheet: 工作表1
Etiology(1, MAFLD; 2, Alcohol; 3, viral; 4, others)	Total admmision days	ICU admission (Y:1, N:0)	Previously Cancer (Y:1, N:0)	HCC (Y:1, N:0)	COPD and Pulmonary embolism (Y:1, N:0)	Cerebral and vesscular acccident (Cornoary artery disease +Heart failure + stroke) (Y:1, N:0)	Hypertention (Y:1, N:0)	Dyslipidemia (Y:1, N:0)	Diabetes mellitus (Y:1, N:0)	Chronic hepatits B (Y:1, N:0)	Chronic hepatits C (Y:1, N:0)	Hemodialysis + Chronic kidney disease (Y:1, N:0)	age	sex	Height	Weight	BMI	vaccine times	ventilator use	Creatinine	Na	K	All-cause mortality	ALBI grade	ALBI score	Albumin	GOT	GPT	Fib-4	Fib-4 <1.45, 1; 1.45-3.24, 2; >= 3.25, 3	APRI	APRI group	Bilirubin_Total	PT	PT.INR	hs-CRP	WBC	Hb	Platelet	Antiviral agents use	Dexamethasone use	vassoprssors use	Steroid use
1	17	0	0	0	0	1	1	1	1	0	0	0	87	0	150	59.7	26.5333	3	0	0.73	112	3.79	0	1	-9.39177	3.7	28	17	2.12314	2	0.524541	2	0.28	9.3	0.869159	0.6	5.4	9.6	157	1	0	0	0
2	28	1	0	0	1	1	1	0	1	0	0	0	84	1	173	69.5	23.2216	0	1	5.9	130.8	4.43	1	1	-3.32587	2.4	34	21	2.23962	2	0.636943	2	0.77	10.9	1.01869	346.9	6.9	10.3	157	0	1	1	1
1	15	0	1	0	0	0	0	1	1	0	0	0	79	0	159	68	26.8977	0	0	0.71	135.8	3.31	0	1	-5.24999	2.4	22	6	3.7066	3	0.599129	2	0.52	11.5	1.07477	69.1	1.3	9.6	108	1	0	0	0
1	9	0	0	0	1	1	0	0	0	0	0	0	69	0	153.6	69	29.246	0	0	0.77	138.2	3.9	0	2	-1.59103	4.2	23	18	2.02924	2	0.650452	2	1.5	19.2	1.79439	4.3	5.1	13	104	1	0	0	0
1	9	0	0	0	0	1	1	0	1	0	0	1	52	1	166	85.3	30.9551	4	0		129.7	4.47	0	1	-7.26111	4.3	7	8	0.740893	1	0.210084	1	0.48	12.1	1.13084	40	4.9	9.2	98	0	0	0	0
1	42	1	0	0	0	0	1	0	1	0	0	0	74	1	175	120	39.1837	3	1	0.94	135.6	3.85	0	1	-2.99117	3.9	39	30	1.69872	2	0.655462	2	1.07	14.1	1.31776	225.1	12.1	13.6	175	0	1	1	1
2	68	1	0	0	0	1	1	0	0	0	0	0	39	1	173	69	23.0546	2	1	1.09	152.6	4.44	0	1	-2.68888	2.8	115	231	0.461184	1	0.93694	2	0.94	13.1	1.2243	42	18.1	13.2	361	1	0	1	1
1	18	0	0	0	0	0	0	0	0	0	0	0	78	0	158	64	25.6369	0	0	0.58	128.5	3.89	0	1	-5.73715	3.6	24	13	1.29043	1	0.310961	1	0.58	12.3	1.14953	12.5	10.4	12.4	227	0	0	0	0
1	12	0	0	0	0	0	1	1	0	0	0	1	80	1	160	56.9	22.2266	4	0	5.84	137.4	3.6	0	1	-4.6167	3.2	57	16	2.01623	2	0.525539	2	0.68	11.1	1.03738	35.8	5.9	8.5	319	1	0	0	0
1	4	0	0	0	0	0	1	0	1	0	0	0	77	0	162	67.9	25.8726	3	0	1.49	138.6	3.81	0	1	-7.98957	3.5	17	10	1.46882	2	0.314465	1	0.36	12.6	1.17757	120.1	16.1	10.7	159	0	0	0	0
1	30	0	0	0	0	0	1	0	0	0	0	0	82	0	141	76	38.2275	0	0	0.73	137.1	4.37	0	1	-9.60645	3.3	21	24	0.918119	1	0.285948	1	0.25	11.3	1.05607	50.9	5.3	8.5	216	1	0	0	1
2	10	0	0	0	0	1	1	1	1	0	0	1	88	0	150	53	23.5556	3	0	8.02	125	3.56	0	1	-5.93159	3.2	17	15	1.08963	1	0.25	1	0.52	10.4	0.971963	3.1	6.3	7.4	200	1	0	0	0
1	21	0	1	0	0	0	1	1	1	0	0	0	72	0	155	49	20.3954	2	0	1.07	125.8	3.21	0	1	-7.55416	3.3	33	18	3.39744	3	1.04364	2	0.38	11	1.02804	7.4	2.5	8.7	93	0	0	0	0
1	3	0	1	0	0	0	0	0	1	0	0	1	53	0	165	55	20.202	0	0	3.19	134.4	3.44	0	1	-9.81777	4.2	18	16	0.515553	1	0.20284	1	0.28	11.5	1.07477	40.4	5.6	8.3	261	0	0	0	1
1	5	0	0	0	0	0	1	0	0	0	0	1	67	0	156	83	34.1059	3	0	2.8	137.6	4.26	0	1	-9.06329	3.9	21	19	0.587463	1	0.199241	1	0.31	10.4	0.971963	4.6	7	9	310	0	0	0	0
1	8	0	0	0	0	1	1	0	0	0	0	0	81	1	170	70	24.2215	0	0	0.88	122.2	2.83	0	2	-2.20724	4.1	32	19	2.50368	2	0.702371	2	1.3	11.8	1.1028	1.3	4.7	14.2	134	0	0	0	0
3	34	0	1	0	0	0	1	0	0	1	0	0	95	0	157	49	19.8791	0	0	0.73	138.9	3.45	0	3	-0.354695	2.1	12	9	1.29935	1	0.213904	1	1.34	14.5	1.35514	176.1	26.6	14.6	165	1	0	0	0
1	21	0	1	0	0	1	1	0	1	0	0	0	77	0	149	51	22.9719	4	0	0.81	141.3	3.51	0	1	-7.37428	3.8	54	48	2.09013	2	0.980392	2	0.43	12.7	1.18692	101.9	6.4	10.9	162	1	0	0	0
1	9	0	1	0	0	1	1	0	1	0	0	0	89	0	153	72	30.7574	0	0	0.81	131.8	3.36	0	1	-7.13235	3.1	20	41	0.843219	1	0.316256	1	0.4	18.6	1.73832	24.5	2.4	11.4	186	1	1	0	1
1	37	0	0	0	0	0	1	0	1	0	0	0	91	0	146	61	28.617	2	0	1.15	105	5.38	0	1	-5.57098	3.6	18	26	1.79445	2	0.52417	2	0.6	15.4	1.43925	7.7	8.9	11.5	101	1	0	0	1
1	7	0	1	0	0	1	0	0	0	0	0	0	69	0	146.8	51.4	23.8512	3	0	0.74	136.2	3.87	0	1	-8.61053	3.9	21	15	1.67524	2	0.490196	1	0.34	11.5	1.07477	22.3	5	12.3	126	1	0	0	0
1	29	0	1	1	0	1	0	0	1	0	0	1	78	0	144	63.8	30.7677	1	0	5.99	138.3	2.98	0	1	-7.41773	2.5	34	11	2.53444	2	0.561798	2	0.34	12.6	1.17757	63.1	6.4	8.4	178	0	0	1	1
2	14	0	1	0	0	0	0	0	0	0	0	0	56	1	151.2	55.6	24.3204	4	0	0.72	142.6	4.21	0	1	-8.17121	4.6	23	20	0.784975	1	0.326797	1	0.42	11.2	1.04673	63.7	6.5	16.2	207	1	0	0	0
1	35	0	0	0	1	0	0	0	0	0	0	0	80	0	150	56.5	25.1111	1	0	0.87	135.5	3.9	0	1	-3.12848	2.6	36	24	1.21492	1	0.387847	1	0.83	13.4	1.25234	102.3	13.2	9.9	273	0	0	0	0
1	6	0	1	0	0	1	1	0	1	0	0	1	81	1	158	60	24.0346	2	0	4.9	132.2	3.85	0	1	-9.18285	4.4	44	34	1.42498	1	0.534759	2	0.33	10.8	1.00935	5.7	4.9	7.5	242	0	0	0	0
1	6	0	0	0	0	1	1	0	0	0	0	1	45	1	166	82	29.7576	3	0	4.83	139.2	3.94	0	1	-7.51719	4.1	18	15	0.483587	1	0.216972	1	0.44	10.7	1	2.2	5.5	12.6	244	1	0	0	0
1	23	0	1	0	0	1	1	1	1	0	0	0	72	1	175	61	19.9184	3	0	2.25	142.6	4.45	0	1	-9.43605	3.1	42	10	2.5449	2	0.582686	2	0.25	12.4	1.15888	84.7	11.2	10.2	212	1	0	0	1
3	8	0	0	0	0	1	1	0	1	1	0	1	69	0	165	68.9	25.3076	3	0	2.8	141.5	4.07	0	1	-7.20388	3.6	205	243	3.26081	3	3.84039	3	0.43	10.5	0.981308	3.9	5.8	11.4	157	0	0	0	0
2	6	0	0	0	0	0	0	0	1	0	0	0	45	1	163	58	21.83	2	0	0.64	134.5	3.85	0	2	-2.47997	3.3	32	52	0.577765	1	0.482655	1	1.07	10.3	0.962617	41.9	14.3	17.3	195	1	0	0	0
1	4	0	1	0	0	0	1	0	0	0	0	1	74	0	150	48	21.3333	1	0	0.5	126.5	2.61	0	1	-8.79537	3	48	24	2.28528	2	0.788695	2	0.28	13.2	1.23364	13.4	5.1	11.9	179	0	0	0	0
1	26	1	1	0	0	1	0	1	0	0	0	0	78	0	156	66.8	27.449	2	0	1.74	126.1	5.15	1	2	-1.57453	2.5	58	62	20.2596	3	10.6618	3	1.12	12.1	1.13084	157.3	0.6	5.7	16	1	0	0	0
3	23	0	0	0	1	0	0	0	0	0	1	0	68	0	156	68	27.9421	3	0	0.92	133.7	3.48	0	1	-5.59545	4	28	34	0.930438	1	0.415924	1	0.64	11.5	1.07477	14.4	7.5	13.1	198	0	0	0	1
1	13	0	1	0	0	1	0	0	0	0	0	0	69	0	140	77.6	39.5918	0	0	0.78	137.8	3.97	0	1	-9.89174	3.4	17	18	0.61412	1	0.19685	1	0.24	11.5	1.07477	17.2	6.7	15.2	254	1	0	0	0
1	8	0	0	0	0	1	1	0	1	0	0	0	83	0	148	48	21.9138	3	0	1.1	134	4.36	0	2	-2.04205	3.3	16	10	0.75697	1	0.150348	1	1.17	10.7	1	13.2	12.8	9.5	313	0	0	0	0
2	4	0	0	0	0	0	0	0	0	0	0	0	40	1	169	70	24.5089	3	0	0.8	138.8	3.74	0	1	-7.71508	4.2	14	20	1.68209	2	0.980392	2	0.43	11.3	1.05607	9.5	4.3	5.1	42	0	0	0	1
1	110	1	0	0	0	1	1	1	0	0	0	0	74	0	151.8	57.2	24.8229	2	1	0.67	134.3	3.8	1	3	2.9695	2.6	171	114	16.3086	3	12.2669	3	2.88	12.5	1.16822	29	5.4	12.5	41	1	0	1	1
1	108	1	0	0	1	1	1	0	0	0	0	0	73	1	161	60	23.1473	0	1	1.31	135.9	3.83	0	1	-6.61319	4	35	52	0.743125	1	0.382681	1	0.52	12.3	1.14953	142.8	12.5	12.1	269	1	1	1	1
3	13	0	0	0	0	0	0	1	1	0	1	0	47	1	175	75	24.4898	3	0	2.74	124.2	5.81	0	3	-0.494226	3.7	346	274	4.23109	3	7.7683	3	1.72	11.9	1.11215	4.1	11.7	13.1	131	1	0	1	0
1	7	0	0	0	1	1	1	0	1	0	0	0	79	0	160	72	28.125	2	0	1.48	136.4	4.21	0	1	-6.37942	3.5	23	16	1.52549	2	0.402661	1	0.5	11.5	1.07477	6.5	5.9	9.4	168	1	0	0	0
1	9	0	0	0	0	0	1	0	0	0	0	1	84	1	160	72.8	28.4375	2	0	2.49	134.5	4.32	0	1	-6.94828	3.3	21	14	1.58325	2	0.367647	1	0.43	12.4	1.15888	14.2	6.1	13.2	168	0	0	0	0
1	7	0	1	0	0	1	1	0	0	0	0	0	85	1	158	70	28.0404	3	0	0.88	143.1	3.53	0	1	-4.47726	3.6	19	23	1.41785	1	0.417032	1	0.75	12.9	1.20561	3.4	4.8	11.8	134	1	0	0	0
1	6	0	0	0	0	1	1	0	1	0	0	0	62	1	175	94.3	30.7918	0	0	1.77	135.7	3.86	0	1	-6.51982	4	28	31	0.768172	1	0.35962	1	0.53	10.5	0.981308	5.8	4.2	13.1	229	0	0	1	0
1	29	0	0	0	1	0	0	0	0	0	0	0	59	0	160	82	32.0312	3	0	0.62	140.4	4.03	0	1	-7.87205	3.2	11	8	0.562856	1	0.140665	1	0.35	12	1.1215	27.8	11.3	12.5	230	1	1	0	1
1	26	0	0	0	0	0	0	0	1	0	0	0	46	1	168	94.5	33.4821	0	0	0.58	130.6	4.09	0	3	-0.465812	3.7	216	80	2.04819	2	2.07612	3	1.73	12.7	1.18692	15.3	12.7	12.7	306	1	1	0	1
3	12	0	1	0	0	1	0	0	0	1	0	1	68	0	151	36.3	15.9204	3	0	4.25	139.2	2.81	0	1	-2.6112	3.4	189	85	12.4838	3	8.82353	3	1.06	13.3	1.24299	17.3	5.2	12.9	63	0	0	0	0
2	12	0	0	0	0	0	1	0	0	0	0	1	67	1	176	72.4	23.3729	0	0	14.83	133.1	3.86	0	1	-4.88938	2.8	10	16	0.229373	1	0.0713878	1	0.6	10.9	1.01869	158.2	9.2	7.5	412	1	0	0	1
1	8	0	0	0	0	1	1	0	1	0	0	0	72	1	170	53	18.3391	2	0	0.68	133.8	4.34	0	1	-7.06361	3.3	36	57	0.684441	1	0.374143	1	0.42	13.2	1.23364	14.8	9.8	14	283	0	0	0	0
1	37	0	0	0	0	1	1	0	1	0	0	1	68	0	156	56	23.0112	1	0	7.17	136	3.79	0	1	-8.46689	3.2	49	14	2.92104	2	0.837893	2	0.31	11.7	1.09346	10.3	8.4	9.1	172	1	1	0	1
2	16	0	1	0	0	0	0	0	0	0	0	0	68	1	158	75.5	30.2436	0	0	0.93	140.6	4.25	0	1	-5.9076	3.7	25	8	1.85301	2	0.4018	1	0.57	11.4	1.06542	1.1	3.6	13.3	183	1	0	0	0
2	8	0	0	0	1	1	1	0	1	0	0	0	63	1	166	62	22.4996	0	0	0.81	137.6	3.75	0	1	-7.04372	3.8	22	31	0.888895	1	0.409531	1	0.46	10.6	0.990654	0.8	8	16.1	158	1	1	0	1
1	22	0	0	0	0	0	1	1	1	0	0	0	92	0	152	56	24.2382	3	0	1.3	127.2	3.8	0	1	-6.60748	2.9	19	13	1.58106	2	0.323019	1	0.43	12	1.1215	23.4	9.7	10	173	1	0	0	0
1	15	1	0	0	0	1	0	0	1	0	0	0	41	1	166	87	31.5721	3	1	1.77	137.6	4.75	0	1	-3.02978	2.2	12	12	0.423973	1	0.186741	1	0.79	15.1	1.41121	0.6	16.8	7.7	189	1	0	1	1
3	6	0	1	0	0	0	0	0	1	1	0	0	57	0	153	46	19.6506	0	0	1.66	138.9	3.69	0	1	-5.15467	3.3	140	37	6.72875	3	3.74332	3	0.62	12.5	1.16822	6.9	3.2	8.7	110	0	0	0	0
1	9	0	1	0	0	0	0	0	0	0	0	0	70	0	149	60	27.0258	1	0	1.01	140.5	3.86	0	1	-4.58274	3.8	25	31	3.11105	2	1.28999	2	0.76	12.7	1.18692	175	6.9	12.7	57	1	1	0	1
2	6	0	0	0	0	1	0	0	1	0	0	0	66	1	167	76	27.2509	3	0	2.34	136.3	4.09	0	1	-5.00874	4.3	15	23	0.300168	1	0.113705	1	0.76	11.9	1.11215	6.2	13.6	16.1	388	1	0	0	0
1	20	0	1	0	0	1	0	1	0	0	0	1	80	1	159.7	72	28.2308	3	0	2.61	142.2	3.71	0	1	-8.38325	3.8	25	30	0.9197	1	0.328256	1	0.35	10.7	1	0.9	9.5	13.1	224	1	0	0	0
1	45	0	0	0	0	0	0	1	1	0	0	0	52	1	178	127	40.0833	2	0	2	122.3	5.39	0	1	-6.29944	2.8	17	16	0.285977	1	0.114679	1	0.45	12.5	1.16822	206.8	31.3	11	436	1	0	0	0
2	22	0	0	0	0	0	1	0	0	0	0	1	76	1	165	76	27.9155	2	0	3.56	106.6	3.77	0	1	-6.22285	3.2	31	13	2.65225	2	0.655946	2	0.49	11.7	1.09346	9.7	4.5	8.6	139	0	0	0	0
2	41	0	1	0	1	1	1	1	0	0	0	0	87	1	163	53.2	20.0233	3	0	1.03	128.6	4.88	0	1	-6.29422	3.4	48	24	1.81482	2	0.532741	2	0.5	11.9	1.11215	23.2	11.7	10.5	265	1	1	0	1
3	3	0	1	1	0	1	0	0	0	1	0	0	61	1	164.6	63.4	23.4007	0	0	0.98	132.3	3.76	0	1	-5.59079	2.8	46	53	0.712976	1	0.443587	1	0.52	14.4	1.34579	82.7	23.9	7.6	305	1	0	0	0
2	12	0	0	0	0	1	0	1	1	0	0	1	64	1	171.5	68.2	23.1876	0	0	13.97	141.7	4.95	0	1	-6.64024	3.2	19	30	1.17062	1	0.522265	2	0.45	10.6	0.990654	20.4	4.6	8.3	107	0	0	0	0
1	4	0	1	0	0	0	1	0	0	0	0	0	62	1	162	65	24.7676	2	0	1.32	136	3.9	0	1	-3.33662	3.8	19	16	1.08597	1	0.365244	1	0.98	11.2	1.04673	5.2	6.1	15	153	0	0	0	0
1	13	0	0	0	1	1	0	0	1	0	0	0	81	0	153	49	20.9321	3	0	0.89	127.9	4.55	1	3	5.55859	4	61	34	3.2971	3	1.23732	2	6.23	21.9	2.04673	3.9	6.1	16.1	145	1	1	0	1
1	10	0	0	0	0	1	0	0	1	0	0	1	71	1	168	58	20.5499	0	0	3.12	114.1	3.62	0	1	-8.97363	3	51	19	1.59959	2	0.511945	2	0.27	11.9	1.11215	105.9	12.2	7.5	293	0	0	0	0
2	5	0	0	0	0	0	0	0	1	0	0	0	73	1	174.5	73	23.9735	3	0	2.4	139	3.81	0	1	-8.73728	3.7	25	19	1.12484	1	0.35014	1	0.32	10.4	0.971963	9.1	5.2	10	210	1	0	0	0
1	2	0	0	0	0	0	1	0	0	0	0	0	88	1	172	64.2	21.7009	0	0	3.39	156.7	4.22	1	3	0.0333001	3.5	43	51	1.72801	2	0.731044	2	1.85	13.3	1.24299	132.5	6.1	14.2	173	1	1	1	1
1	5	0	0	0	0	0	0	1	0	0	0	0	57	1	175	73.5	24	2	0	0.89	139	2.99	0	1	-7.07485	4.2	25	19	0.759026	1	0.30259	1	0.49	11.6	1.08411	28.9	9.8	15.2	243	0	0	0	0
3	7	0	0	0	0	1	1	1	1	1	0	0	76	1	162.5	66.6	25.2213	3	0	1.66	136.2	3.59	0	3	-0.239671	3.3	15	15	0.869463	1	0.230982	1	1.69	13.2	1.23364	79.8	11.6	14.8	191	0	0	0	0
3	36	1	1	0	0	0	0	0	1	1	0	0	45	0	165	77	28.2828	0	0	1.4	127.6	3.87	1	1	-9.16314	2.3	10	6	0.491224	1	0.139392	1	0.23	13.4	1.25234	221.2	9	4.8	211	1	0	1	1
2	37	1	1	0	0	1	1	1	1	0	0	1	66	1	165	62	22.7732	0	0	5.15	126.2	5.49	0	1	-7.27565	2.5	31	15	2.01383	2	0.616057	2	0.35	12.8	1.19626	254.6	22.8	9.9	148	1	0	1	1
1	55	1	0	0	0	1	1	1	1	0	0	0	64	0	155	43.5	18.1061	0	1	0.52	135.7	4.32	0	1	-7.99005	3	29	13	2.16734	2	0.636523	2	0.33	12.1	1.13084	11.4	4.9	12.7	134	1	0	1	1
3	11	0	1	1	0	1	0	0	0	0	1	0	71	1	163.5	60	22.4448	0	0	1.03	139.3	4.22	0	1	-3.22029	3.3	49	16	2.46585	2	0.724209	2	0.92	10.6	0.990654	28	16.7	15.8	199	1	0	0	0
1	9	0	0	0	0	0	1	0	1	0	0	0	71	0	154	47.4	19.9865	0	0	0.96	100	2.85	0	2	-2.29696	3.5	45	17	3.16805	2	0.959079	2	1.15	10.2	0.953271	2.5	4.7	10.9	138	1	0	0	0
1	8	0	0	0	0	1	0	0	0	0	0	1	43	1	170	87	30.1038	3	0	14.61	137.7	5.06	0	1	-5.84304	4.2	18	12	0.630297	1	0.264706	1	0.63	10.5	0.981308	4.9	8	10.9	200	0	0	0	0
1	9	0	0	0	0	0	0	0	1	0	0	0	71	0	158	52.4	20.9902	0	0	0.62	139.9	3.63	0	1	-10.5462	3.4	30	33	1.44271	1	0.608519	2	0.21	13.1	1.2243	1.2	2.2	10.9	145	0	0	0	1
3	26	0	0	0	0	0	1	0	0	1	0	0	58	1	177	56.9	18.1621	3	0	0.58	126.4	4.36	0	1	-4.73544	2.9	17	23	0.544576	1	0.234742	1	0.63	12.4	1.15888	69.3	7.9	9.4	213	1	0	0	1
3	3	0	1	0	0	1	1	0	0	1	0	0	69	1	168.9	67.9	23.8018	3	0	1.55	138.2	3.57	0	1	-3.29758	3.2	21	24	0.911878	1	0.337512	1	0.89	11.4	1.06542		7.1	14.8	183	1	0	0	0
1	34	1	1	0	0	0	0	0	1	0	0	0	59	1	165	57	20.9366	1	0	0.75	124.6	4.04	0	1	-12.025	3.2	21	28	0.397905	1	0.186038	1	0.15	10.8	1.00935	126.1	15	12.9	332	1	1	1	1
1	8	0	1	0	0	1	0	1	1	0	0	0	86	1	164.1	94.3	35.0183	0	0	1.41	138	4.41	0	1	-6.16475	3.9	19	13	2.38958	2	0.522265	2	0.56	12	1.1215	3.1	4.3	11.1	107	0	0	0	0
1	46	1	1	0	0	0	0	0	0	0	0	0	56	1	171	71	24.281	3	1	0.74	130	4.06	1	1	-2.7264	3.2	70	63	1.63905	2	1.21107	2	1	14.2	1.3271	205	2	11	170	1	1	1	1
1	25	0	1	1	0	0	0	0	0	0	0	0	67	0	158	61.3	24.5554	0	0	0.75	133.4	4.32	0	3	7.7398	2.2	305	76	5.87774	3	3.98693	3	7.11	14.2	1.3271	56.9	5.2	13	225	1	0	0	1
3	22	0	1	0	0	0	0	0	0	1	0	0	57	0	149.5	50.5	22.5948	0	0	0.74	134.8	3.04	0	1	-6.51982	4	30	25	2.83754	2	1.29758	2	0.53	12.1	1.13084	9.9	3.1	10.7	68	1	0	0	1
3	9	0	1	0	0	0	0	0	0	1	0	0	63	1	178	60.9	19.2211	1	0	0.98	133.6	4.04	0	1	-6.61772	3.3	33	15	17.815	3	5.70934	3	0.46	15.6	1.45794	26.2	7.5	7.4	17	1	0	0	0
1	7	0	0	0	0	0	0	0	1	0	0	0	48	0	151	48	21.0517	2	0	0.76	133.3	3.62	0	3	-0.439641	3	84	161	1.12755	1	1.55383	3	1.54	17.1	1.59813	60.9	4.6	12.5	159	1	0	0	0
1	24	1	0	0	0	1	1	0	1	0	0	1	54	1	162.7	100	37.7768	0	0	2.25	141	3.09	0	1	-6.55241	2.7	44	60	1.2018	1	0.898693	2	0.42	12.5	1.16822	2.8	7.9	8.4	144	1	1	0	1
2	25	0	1	0	0	0	0	0	0	0	0	0	59	1	163	73	27.4756	0	0	1.38	133.4	3.93	1	1	-3.73074	2.8	57	27	1.49651	2	0.687078	2	0.76	15.6	1.45794	175.4	12.8	9.1	244	1	0	0	0
2	29	1	0	0	0	0	1	0	1	0	0	1	64	1	168	90	31.8878	2	1	8	126.7	3.68	1	1	-6.06879	2.4	220	56	2.83832	2	1.7301	3	0.44	14.4	1.34579	255.6	23.3	6.7	374	1	1	1	1
1	9	0	1	1	1	1	1	0	1	0	0	0	94	0	150	53.9	23.9556	1	0	1.05	131.9	4.25	0	1	-7.81917	3.3	35	56	1.0422	1	0.432526	1	0.36	11	1.02804	11	13.7	11.4	238	0	0	0	0
3	9	0	1	0	0	0	0	1	1	1	0	0	38	1	175	83	27.102	0	0	0.98	137.6	3.09	0	1	-3.54088	3.8	78	73	0.733045	1	0.85922	2	0.94	10.7	1	15.5	9.7	10.7	267	1	0	0	0
2	23	1	1	0	0	0	0	0	0	0	0	0	44	1	171	75	25.6489	3	1	0.9	138.8	4.59	0	1	-7.85799	4.5	22	32	0.308447	1	0.206728	1	0.44	11.1	1.03738	70.2	9.2	14.1	313	1	0	0	0
3	16	0	1	0	0	1	1	0	1	1	0	0	92	0	160	57	22.2656	4	0	0.84	135.9	4.01	1	1	-7.00551	4	35	23	1.52131	2	0.413418	1	0.48	15	1.40187	6	6.2	13	249	1	0	1	0
1	17	0	0	0	0	0	0	0	0	0	0	0	64	0	160.6	84.8	32.878	0	0	0.78	140.5	3.35	0	1	-5.45612	4.1	21	18	0.99847	1	0.345054	1	0.67	11.5	1.07477	3.6	8	15.3	179	0	0	0	0
3	7	0	1	0	0	0	0	0	0	1	0	0	49	1	165	78	28.6501	2	0	1.25	139.8	4.11	0	1	-5.92824	4.3	15	18	0.373057	1	0.168388	1	0.63	10	0.934579	3.1	13	14.5	262	1	0	0	0
1	23	1	0	0	0	1	0	0	0	0	0	1	52	1	160	65	25.3906	3	0	10.81	136.2	4.65	0	1	-4.18524	3.7	182	33	5.40399	3	3.11218	3	0.81	12	1.1215	57.8	17.3	12	172	1	0	1	0
1	18	0	0	0	0	0	0	0	1	0	0	0	63	0	158.8	62.5	24.7844	0	0	1.32	130	3.43	0	1	-3.46565	3.2	54	77	2.12362	2	1.54198	3	0.86	12.8	1.19626	249.1	11	11.6	103	0	0	0	0
2	46	1	0	0	0	1	0	0	0	0	0	0	31	1	182	113	34.1142	1	1	2.04	140.6	4.94	0	1	-3.94422	3.2	29	58	0.193603	1	0.247948	1	0.78	28.5	2.66355	2.4	25.5	16.3	344	1	0	0	0
2	18	0	0	0	0	0	0	0	1	0	0	0	45	1	164	57	21.1927	0	0	1.05	128.9	4.18	0	1	-5.8224	3.6	82	78	0.569382	1	0.582552	2	0.57	11.4	1.06542	8.1	8.2	11.1	414	1	0	0	0
1	12	1	0	0	1	1	0	0	0	0	0	0	77	1	155	68	28.3039	0	0	2.58	138.2	5.36	0	1	-5.17866	3.6	22	16	0.971278	1	0.263032	1	0.65	12.9	1.20561	27.5	7.2	12.2	246	1	0	1	0
3	13	0	0	0	1	0	1	0	0	1	0	0	58	1	166	78	28.306	0	0	1.88	135.4	4.42	0	2	-2.00316	3.4	192	132	3.03805	2	3.13725	3	1.2	9.7	0.906542	23.4	6.7	11.8	180	0	0	0	0
3	6	0	1	0	0	0	0	0	1	1	0	0	64	1	161	44	16.9747	0	0	1.64	131.9	2.99	0	1	-4.55827	2.6	45	85	2.75377	2	2.06801	3	0.62	11.4	1.06542	12.2	6.6	6.3	64	1	0	0	0
1	11	0	0	0	0	1	1	0	1	0	0	0	77	0	147	65	30.0801	4	0	1.1	139	4	0	1	-4.75733	4.3	45	32	2.18724	2	0.837677	2	0.8	11.8	1.1028	1.6	5.1	13.9	158	1	0	0	0
1	66	0	1	0	1	1	1	0	0	0	0	0	93	1	160	60.6	23.6719	0	0	0.83	138	4.2	0	2	-2.17404	3.1	11	6	0.711864	1	0.097743	1	1.1	11.3	1.05607	9.4	7.4	6.4	331	1	0	0	1
2	11	0	0	0	0	1	0	0	0	0	0	0	83	1	159	43.4	17.167	0	0	2.1	134	4.5	0	1	-3.73493	3.1	51	219	1.41562	1	1.31579	2	0.8	13.2	1.23364	67.6	9.5	10.8	114	1	1	1	1
3	25	0	1	0	0	0	1	0	1	1	0	0	62	1	165.3	59	21.5927	1	0	0.92	104	4.6	0	1	-4.47462	3.2	48	66	1.5898	2	1.08597	2	0.7	13.2	1.23364	50.2	9	7.8	130	1	0	0	1
3	5	0	0	0	0	0	0	1	0	1	0	0	65	1	175.7	71.2	23.0641	4	0	0.84	135	3.9	0	1	-3.58362	3.6	34	76	0.866815	1	0.606061	2	0.9	12.2	1.14019	3.5	8.6	15	165	0	0	0	0
1	10	0	0	0	1	1	0	0	0	0	0	0	93	1	175	73.2	23.902	3	0	0.86	124	4.4	0	3	0.154605	3.2	31	20	3.4639	3	0.868347	2	1.8	13.2	1.23364	57.5	6.8	9.7	105	0	0	0	0
2	6	0	0	0	1	0	0	0	0	0	0	0	66	1	160	63	24.6094	0	0	1.74	134	4.7	1	1	-3.82013	3.2	95	76	1.53703	2	1.05838	2	0.8	13.2	1.23364	256.5	23.9	11.7	264	1	1	0	1
3	68	0	0	0	0	0	0	0	1	1	0	0	55	1	175	77.5	25.3061	1	0	1.56	131	2.8	1	1	-4.97458	2.9	57	144	11.338	3	12.8959	3	0.6	14.6	1.36449	243.2	0.4	7.7	13	1	0	1	1
1	21	0	1	0	0	0	0	0	0	0	0	0	57	0	160	59.4	23.2031	0	0	0.8	131	4.6	0	2	-1.44044	3.2	19	38	0.57965	1	0.326797	1	1.3	14.2	1.3271	153	2.1	9.6	171	1	0	0	1
1	20	0	0	0	0	1	1	1	1	0	0	0	86	1	172	58.3	19.7066	0	0	0.66	131	3.4	0	1	-6.36555	2.2	17	16	0.87009	1	0.21097	1	0.4	13.2	1.23364	83.8	22.3	12.6	237	1	1	0	1
2	11	0	1	0	0	1	1	1	0	0	0	1	75	1	168	70	24.8016	4	0	2.38	143	4.4	0	1	-7.98435	4.1	19	21	1.30926	1	0.417032	1	0.4	12.7	1.18692	49.8	7.6	14.8	134	1	0	0	0
1	18	1	1	0	0	0	1	0	0	0	0	0	67	1	163.5	62	23.193	3	0	0.85	133	3.5	0	1	-5.05978	3	49	47	0.906631	1	0.483616	1	0.6	13	1.21495	96.3	3.3	11.9	298	1	1	0	1
1	27	0	0	0	0	0	1	0	0	0	0	0	88	1	155.9	70.4	28.9655	3	0	5.31	132	7	0	1	-2.73162	2.6	25	15	2.40963	2	0.552853	2	0.9	10.9	1.01869	161.9	10.2	12.4	133	0	0	1	0
1	17	0	0	0	0	0	0	0	0	0	0	0	64	0	153.8	58.1	24.562	3	0	0.74	137	3.9	0	3	-1.15116	2.4	307	988	1.48179	2	3.79387	3	1.2	12.5	1.16822	75.1	14	16.3	238	0	0	0	0
1	18	1	0	0	1	1	1	0	1	0	0	1	63	0	157	50	20.2848	0	0	2.28	124	4.1	1	1	-2.90202	2.8	72	28	3.38207	3	1.48087	2	0.9	20	1.86916	89.2	23.5	10.8	143	1	0	0	0
2	25	0	1	0	0	0	0	1	1	0	0	0	73	1	164.7	68.4	25.2156	0	0	2.44	141	5	1	1	-5.86822	2.9	159	162	4.6773	3	4.25134	3	0.5	11.9	1.11215	62.7	5.9	11.9	110	1	0	1	1
2	12	1	1	0	0	1	1	0	1	0	0	0	43	1	179	64.2	20.0368	3	0	0.72	132	4.2	0	1	-2.98722	2.9	15	18	0.446732	1	0.229779	1	0.9	11.8	1.1028	68.6	9.9	9.9	192	1	0	0	1
1	7	0	0	0	0	1	1	0	1	0	0	0	87	0	155	39.8	16.5661	0	0	1.78	136	4.1	1	1	-5.52742	2.5	11	18	0.626909	1	0.159374	1	0.5	13.3	1.24299	252.8	6	9.9	203	1	1	0	1
1	12	0	0	0	0	0	0	0	0	0	0	0	45	1	169	69	24.1588	3	0	1.01	140	4	0	1	-2.71844	4.7	28	32	0.472432	1	0.309598	1	1.3	12	1.1215	24.9	8.7	16.1	266	0	0	0	0
2	7	0	0	0	0	1	0	1	1	0	0	0	73	1	168	61.5	21.79	0	0	1.26	132	3.4	0	3	2.65839	3.2	157	93	2.63981	2	1.81797	3	3	13.2	1.23364	179.5	13.1	13.1	254	1	0	0	0
1	8	0	0	0	0	1	1	1	0	0	0	0	68	0	155.3	67.8	28.1117	3	0	0.83	134	4.2	0	1	-3.90533	3.3	360	253	2.67998	2	3.26797	3	0.8	13.3	1.24299	78.3	15	10.6	324	0	0	0	0
1	9	0	1	0	0	1	1	0	1	0	0	0	86	1	160	63	24.6094	0	0	1.87	136	3.9	0	1	-8.62761	3.2	36	18	3.09555	2	0.796108	2	0.3	13.2	1.23364	18.3	4	9.4	133	1	0	0	1
1	4	0	0	0	0	0	0	0	0	1	1	0	43	1	168	95	33.6593	3	0	0.92	136	3.7	0	2	-1.83276	3.2	524	535	2.11385	2	5.9276	3	1.2	13.2	1.23364	0.3	6.3	14.4	260	1	1	0	1
1	48	0	1	0	0	0	1	0	1	0	0	0	80	1	162	66	25.1486	0	0	3.17	134	4.6	0	1	-5.69782	2.7	15	16	0.648494	1	0.169033	1	0.5	14.1	1.31776	164.6	17.6	7.4	261	1	0	0	0
1	5	0	0	0	0	0	1	0	1	0	0	0	75	1	176.3	67.9	21.8457	2	0	1.21	140	4.1	0	1	-8.06955	4.2	15	11	0.814354	1	0.187735	1	0.4	10.4	0.971963	3.9	5.8	14.3	235	0	0	0	0
1	15	1	1	0	0	0	1	0	1	0	0	1	86	0	150	54.3	24.1333	3	0	2.39	110	4.4	1	1	-5.78302	2.8	25	34	1.44465	1	0.510621	2	0.5	80	7.47664	140.9	15.5	7.3	144	0	0	0	1
1	39	0	0	0	0	0	1	0	1	0	0	0	82	1	153.3	62.7	26.6798	3	1	1.19	139	3.9	0	2	-2.42964	3.4	32	29	1.58907	2	0.544033	2	1.1	11.9	1.11215	49	10.9	13.8	173	1	1	0	1
2	63	1	0	0	0	0	0	0	1	0	0	1	59	1	164	65	24.1672	3	1	7.26	122	4.3	0	3	0.325005	3	10	6	0.653338	1	0.141403	1	1.8	12.9	1.20561	79.1	6.6	6.9	208	1	1	1	1
2	11	0	1	0	0	1	1	1	1	0	0	0	68	1	168	54.5	19.3098	3	0	0.64	136	3.3	0	1	-6.03862	3.1	26	13	1.20809	1	0.333933	1	0.5	13.2	1.23364	33.7	8.9	10.1	229	1	0	1	0
1	6	0	0	0	0	1	0	0	1	0	0	0	39	1	181.1	53.8	16.4038	3	0	0.72	135	3.3	0	3	0.968264	3.9	40	105	1.20975	1	1.657	3	2.4	13.2	1.23364	176.9	12.2	16	71	0	0	0	0
3	12	0	0	0	0	0	0	0	0	0	1	0	75	0	160	77.8	30.3906	3	0	1.04	139	3.8	0	2	-2.25924	3.2	22	24	1.13108	1	0.385154	1	1.1	13.2	1.23364		6	12.9	168	1	0	0	0
3	26	0	0	0	1	1	0	0	1	0	1	1	71	1	170	58.5	20.2422	0	0		139	3.2	1	1	-3.82013	3.2	17	16	1.00736	1	0.295858	1	0.8	13.7	1.28037	7.6	6.9	7.7	169	1	0	0	0
2	6	0	1	0	0	0	1	0	0	0	0	0	86	1	160	63	24.6094	0	0	1.81	134	3.5	0	1	-3.82013	3.2	28	13	3.24827	2	0.709939	2	0.8	13.2	1.23364		6.3	11	116	1	0	0	0
2	16	0	1	0	0	0	0	0	0	0	0	0	67	1	166.3	46.7	16.8862	0	0	1.04	140	4	0	1	-6.29422	3.4	35	37	2.1535	2	1.01922	2	0.5	10.6	0.990654	0.2	6.2	10.7	101	1	0	0	0
3	25	0	1	0	0	0	0	0	0	1	0	0	63	1	165	63.8	23.4343	0	0	1.08	129	5.1	0	1	-4.07573	3.5	13	14	0.342088	1	0.105915	1	0.8	12.8	1.19626	172.8	10	10.4	361	1	0	0	1
1	10	0	0	0	0	0	0	0	0	0	0	0	68	1	174	95	31.378	3	0	1.38	140	4.2	0	1	-3.24282	3.2	23	38	0.507599	1	0.239883	1	0.9	10.9	1.01869		13.8	11.6	282	1	1	0	1
1	27	0	0	0	0	0	0	0	0	0	0	0	58	1	170	77.8	26.9204	0	0	0.77	133	4	1	1	-3.45222	2	259	114	5.18811	3	4.97885	3	0.7	14.4	1.34579	102.5	10.7	8.2	153	1	0	1	1
1	29	1	0	0	0	0	0	0	0	0	0	0	44	1	173	80	26.7299	3	1	1.13	135	3.5	0	1	-2.7264	3.2	38	45	0.600951	1	0.477627	1	1	13.5	1.26168	87.9	11.3	12.3	234	0	1	0	1
1	75	1	0	0	0	0	0	0	0	0	0	0	43	1	169	73.2	25.6294	2	1	1.71	133	4	0	1	-3.99053	3.4	142	101	2.90495	2	3.53938	3	0.8	16	1.49533	52	9.2	11.3	118	1	0	1	1
2	41	1	1	0	0	0	1	0	1	0	0	1	71	1	158	49	19.6283	0	0	8.16	124.7	6.04	0	1	-4.80418	2.7	22	12	0.928464	1	0.236153	1	0.6	12.2	1.14019	61.5	12.3	11	274	1	0	0	1
1	8	0	0	0	0	0	1	0	1	0	0	1	84	0	148	73	33.3272	0	0	1.49	116.2	3.32	0	1	-4.6167	3.2	216	161	5.72171	3	4.50563	3	0.68	13.2	1.23364	1.6	5.6	12.8	141	1	0	0	1
2	9	0	0	0	0	1	1	0	0	0	0	0	93	1	150	57.2	25.4222	3	0	0.88	138	3.63	0	2	-2.40206	3.1	22	30	0.568063	1	0.174409	1	1.05	17	1.58879	61.3	10	13.3	371	1	1	0	1
3	18	0	0	0	0	1	1	0	1	1	0	0	84	1	161	51	19.6752	2	0	4.59	143.9	4.5	1	1	-8.12609	2.8	426	301	5.10383	3	5.49536	3	0.31	13.2	1.23364	45.9	12.5	9.1	228	1	0	0	0
1	19	0	0	0	0	0	1	0	1	0	0	1	45	0	146.5	37.1	17.2862	2	0	8.95	138.6	5.28	0	1	-7.95569	2.6	12	20	0.186643	1	0.0966962	1	0.31	14.5	1.35514	108.9	10	7.4	365	1	0	0	0
1	9	0	0	0	0	0	0	0	1	0	0	0	70	0	149	55.95	25.2016	0	0	1.46	132.7	3.98	0	1	-8.58645	3.7	26	28	0.882053	1	0.347594	1	0.33	13.2	1.23364	0.6	8.4	14.2	220	0	0	0	0
1	16	0	0	0	0	1	0	0	0	0	0	0	90	1	171	72	24.623	3	0	1.11	136.4	3.86	0	1	-6.74991	3.7	32	17	2.46305	2	0.588235	2	0.48	11.2	1.04673	41.1	7.3	12.5	160	0	0	0	0
3	16	0	0	0	0	0	0	0	0	1	0	0	66	1	155.8	34.7	14.2953	2	0	0.95	136.9	2.89	0	1	-4.50695	3.4	166	278	2.5745	2	3.39052	3	0.72	12.7	1.18692	21.5	9.8	9.7	144	1	0	0	1
3	7	0	0	0	0	0	0	1	0	1	0	0	45	0	148	63	28.7619	3	0	0.75	135.6	3.65	0	1	-4.52454	3.5	20	19	0.613108	1	0.309598	1	0.73	12.7	1.18692	201.8	5.1	12.8	190	0	0	0	0
4	36	0	0	0	0	1	0	1	0	0	0	1	55	1	151.1	45	19.7099	0	0	10.82	131.8	5.8	0	1	-3.0821	3.2	20	8	1.3218	1	0.354359	1	0.93	11.5	1.07477	183.4	19.7	8.4	166	0	0	0	0
3	7	0	0	0	0	0	1	0	1	0	1	0	66	0	148	47.7	21.7768	1	0	3.83	135.8	4.19	0	1	-7.91561	4.3	22	24	1.4052	1	0.543747	2	0.42	12.5	1.16822	4.9	6.8	12.4	119	1	0	0	0
3	7	0	0	0	0	1	1	0	0	1	0	0	74	1	150	48	21.3333	0	0	0.8	131.2	3.61	0	1	-7.1087	4	42	25	1.76231	2	0.620751	2	0.47	13.6	1.27103	11.9	9.4	9	199	0	0	0	0
3	21	0	1	0	0	0	0	0	0	1	0	0	62	1	167.5	61	21.742	0	0	0.67	128.3	3.9	0	1	-5.99435	3.7	14	19	0.582118	1	0.21335	1	0.56	12.9	1.20561	12.1	6.7	12.4	193	1	0	0	1
1	7	0	0	0	0	0	0	0	0	0	0	0	54	0	158	63.5	25.4366	1	0	0.82	133	3.86	0	1	-8.06536	3.9	13	8	0.595867	1	0.162703	1	0.38	11.7	1.09346	3.7	4.4	7.5	235	1	0	0	0
1	5	0	0	0	0	1	1	0	1	0	0	0	89	1	161.6	65.9	25.235	1	0	1.75	134.7	4.42	0	1	-4.30686	3.4	19	20	2.01256	2	0.527192	2	0.75	10.9	1.01869	1.7	4.5	12.4	106	0	0	0	0
2	7	0	0	0	0	1	1	0	0	0	0	1	65	1	162	51	19.433	3	0		141.7	2.8	1	3	0.444084	2	27	34	0.643219	1	0.300802	1	1.55	13.8	1.28972	216	24.8	8	264	0	0	0	0
1	12	0	1	0	0	0	1	0	1	0	0	0	86	0	154	48.8	20.5768	1	0	3.49	121.1	5.17	0	3	-0.269241	2.8	22	16	0.883648	1	0.214258	1	1.54	12.8	1.19626	0.3	8.7	15.8	302	1	0	0	0
3	16	0	1	0	1	0	0	0	1	0	1	0	77	1	169.3	60.8	21.2124	2	0	0.56	129	3.69	0	1	-8.05568	2.9	24	12	1.0134	1	0.237671	1	0.32	11.1	1.03738	136.1	10.4	12.2	297	1	0	0	1
3	6	0	1	1	0	0	0	0	0	0	1	0	83	0	153	50	21.3593	0	0	0.75	118.6	3.7	0	1	-4.00747	3.2	56	19	4.32812	3	1.18493	2	0.77	12.6	1.17757	3.5	2.5	7.5	139	1	0	0	0
3	9	0	0	0	0	0	1	0	1	0	1	0	69	1	168	60.7	21.5065	0	0	1.9	133.5	4.2	0	1	-7.42684	3.3	19	12	1.68125	2	0.440019	1	0.39	11	1.02804	42.1	9.5	10.7	127	1	1	0	1
1	5	0	1	0	0	1	1	0	0	0	0	0	83	0	157.6	60.7	24.4386	3	0	1.05		4.01	0	1	-4.47462	3.2	28	27	1.14698	1	0.374332	1	0.7	13.2	1.23364	107.3	13.3	9.7	220	1	0	0	0
1	17	0	1	0	0	0	1	0	0	0	0	0	88	0	155	58.7	24.4329	0	0	0.94	136	2.1	0	1	-6.03862	3.1	30	9	2.44575	2	0.434657	1	0.5	13.2	1.23364	109.1	10.2	8.5	203	1	0	0	1
1	8	0	0	0	0	1	0	1	1	0	0	0	82	0	148	58	26.4792	0	0	2.18	125	6.1	0	1	-5.23018	3.2	21	9	0.877628	1	0.167384	1	0.6	13.2	1.23364	60.2	16.9	7.1	369	1	0	0	1
1	15	1	0	0	0	0	0	0	0	0	1	0	54	0	152	73	31.5963	3	1	0.63	141	3	0	1	-5.31538	3.3	103	196	0.93006	1	1.25702	2	0.6	12	1.1215	12.4	14.1	14.3	241	1	0	0	0
3	6	1	0	0	0	0	1	0	1	1	1	0	43	1	168	57	20.1956	3	0	3.17	140	2.7	0	1	-8.37201	2.9	13	10	0.643436	1	0.246679	1	0.3	11	1.02804	4	9.1	11	155	0	0	0	0
1	21	0	0	0	0	0	0	0	0	0	0	0	48	0	162.6	62.9	23.7908	3	0	0.62	140	3.6	0	1	-9.47961	4.2	14	12	0.367272	1	0.138176	1	0.3	12.2	1.14019	6.8	4.5	12.4	298	0	0	0	1
2	13	0	0	0	0	0	0	0	1	0	0	0	70	1	163.3	64.6	24.2248	1	0	0.84	136	4.7	0	2	-1.83276	3.2	18	16	1.21726	1	0.362611	1	1.2	13.2	1.23364	214.1	6.9	13.2	146	1	0	0	0
1	35	0	0	0	0	1	0	0	0	0	0	0	65	1	163	61.1	22.9967	3	0	1.6	135	4.5	0	3	2.14197	3.2	51	28	1.95277	2	0.828729	2	2.7	13.2	1.23364	0.9	8.2	16	181	1	0	0	0
3	25	0	0	0	1	1	1	0	1	0	1	0	72	1	170	60.7	21.0035	0	0	2.72	133	3.5	0	2	-1.44044	3.2	28	17	6.41538	3	1.91518	3	1.3	14.9	1.39252	178.5	13.5	14.7	43	1	0	0	0
2	15	0	1	0	1	0	0	0	0	0	0	0	63	1	162	40.3	15.3559	2	1	0.72	126	4	1	1	-6.53595	2.4	80	26	2.12847	2	0.898069	2	0.4	17	1.58879	98.9	7	11.5	262	1	0	1	1
2	19	0	1	0	0	1	0	0	0	0	0	1	67	1	164.8	48.3	17.7841	0	0	6.01	136	4.7	0	1	-10.2742	2.8	27	11	1.94765	2	0.502606	2	0.2	13.5	1.26168	39.1	12.5	11.9	158	1	0	1	0
1	21	0	0	0	1	0	0	0	0	0	0	0	93	0	158	67.1	26.8787	2	0	0.72	136	3.9	0	3	0.419613	3.2	10	15	0.42469	1	0.0921999	1	1.9	13.8	1.28972	149.2	23.4	9.5	319	1	0	0	1
1	10	0	1	0	0	0	1	0	0	0	0	0	68	1	170	70	24.2215	2	0	2.04	137	4	0	1	-7.21755	3.2	21	8	2.47691	2	0.537084	2	0.4	13.2	1.23364	28.2	4.8	10.9	115	1	0	0	0
2	9	1	0	0	1	1	0	0	0	0	0	1	62	1	165.8	46.4	16.8791	0	0	6.33	130	8.8	0	2	-2.46284	4.4	21	24	1.06344	1	0.438048	1	1.3	13.2	1.23364		7.3	12.5	141	0	0	0	1
4	16	0	0	0	0	1	1	0	0	0	0	0	92	1	165	59.8	21.9651	3	0	1.13	153	4.1	0	2	-1.91844	2.8	259	132	5.93963	3	3.86683	3	1.1	11.6	1.08411	1.9			197	1	0	0	1
2	8	0	1	0	0	0	0	0	0	0	0	0	57	1	178	54.5	17.2011	3	0	0.64	137	4	0	1	-10.5298	3.1	17	10	0.877572	1	0.253807	1	0.2	13.2	1.23364				197	1	0	0	1
2	1	0	1	0	1	1	1	0	1	0	0	0	68	1	158	85	34.049	2	0	1.55	137.8	3.79	0	1	-6.50867	4.2	17	14	0.47887	1	0.137363	1	0.55	13.2	1.23364	7.3	7.4	11.5	364	1	0	0	0
3	7	0	1	0	0	0	1	0	1	1	0	0	74	1	160	46.1	18.0078	0	0	4.53	147.5	5.29	1	1	-6.10652	2.7	154	12	6.92552	3	1.69008	3	0.46	14.1	1.31776	285.8	14.5	12.4	268	0	0	0	0
3	41	0	1	0	0	0	1	0	0	1	0	0	70	0	157	65.1	26.4108	3	0	0.55	137	3.62	0	1	-5.23018	3.2	20	29	0.301799	1	0.121036	1	0.6	12.5	1.16822	34.7	8.3	13.1	486	1	0	0	1
3	24	0	0	0	0	1	1	0	0	1	0	0	61	0	147	52	24.064	0	0	1.37	133.2	2.91	1	1	-5.53264	1.9	40	20	2.19873	2	0.840336	2	0.45	16.9	1.57944	16.7	7.8	10.5	140	0	0	1	0
3	75	1	1	1	0	1	0	0	1	1	0	0	78	1	164	67.3	25.0223	2	1	0.89	133.2	4.84	0	1	-9.05097	3.3	26	20	0.718668	1	0.214805	1	0.28	13.5	1.26168	21.2	9.8	11.1	356	1	1	0	1
3	33	1	1	0	0	1	1	0	1	1	0	0	72	1	165.3	67.4	24.6669	2	1	1.15	130.4	4.63	0	3	4.47264	3.3	89	20	9.08328	3	2.94118	3	4.42	13.1	1.2243	14.6	3.5	10.1	89	1	0	1	0
3	36	0	1	0	0	0	0	0	0	1	0	0	46	1	175	64	20.898	1	0	0.93	139.6	3.56	0	1	-3.38994	2.4	14	11	0.299318	1	0.112504	1	0.76	15.2	1.42056	157.4	13.1	8.8	366	0	0	0	1
3	18	0	1	0	0	0	0	0	0	1	0	0	61	1	179	56.4	17.6024	3	0	5.93	126.6	3.64	0	1	-6.12382	3.2	32	21	0.496535	1	0.194458	1	0.5	13.2	1.23364	176.7	9.2	7.8	484	1	0	0	1
3	13	0	0	0	0	1	0	0	1	1	1	1	63	1	165	56.8	20.8632	0	0		123.5	2.78	0	1	-4.99104	3.2	22	17	1.36442	1	0.46551	1	0.63	11.1	1.03738	91.5	8.2	8.2	139	1	0	0	0
3	5	0	0	0	0	0	0	0	0	1	0	1	75	1	162	60	22.8624	3	0	3.55	136.9	4.81	0	1	-2.90597	3.8	18	9	4.70158	3	0.980392	2	1.07	13.6	1.27103	11.2	2.2	4	54	1	0	0	0
3	14	0	1	0	0	0	1	0	0	1	0	0	68	0	145.8	48.6	22.8624	2	0	0.61	138.1	3.63	0	1	-5.59545	4	16	17	0.511607	1	0.161714	1	0.64	11.2	1.04673	61.3	9.9	9.8	291	1	0	0	0
3	8	0	1	0	0	0	0	0	0	1	0	0	72	1	163	55	20.7008	0	0	0.78	134.7	4.13	0	2	-1.59362	3.2	21	20	0.788218	1	0.255226	1	1.26	13.9	1.29907	146.6	14.4	14.3	242	1	0	0	0
3	42	0	1	0	0	0	0	0	0	1	0	1	56	1	168	40	14.1723	0	1	0.68	113	5.65	1	1	-6.32168	1.7	9	6	0.239847	1	0.0546913	1	0.37	14.4	1.34579	72.6	18.9	10.9	484	1	1	1	1
3	14	0	1	0	0	0	0	0	0	1	0	0	80	0	150	56.2	24.9778	3	0	0.86	135	3.19	0	3	0.295227	2.1	40	44	2.32628	2	1.00553	2	1.53	13.4	1.25234	100.1	5.1	7.7	117	1	0	0	0
3	29	1	1	0	0	0	0	0	0	1	0	0	53	1	176.6	72.2	23.1503	3	1	0.92	142.7	3.31	0	1	-4.9704	2.6	18	21	0.466083	1	0.210084	1	0.57	11.2	1.04673	0.7	3.5	7.4	252	1	0	0	1
3	7	0	1	0	0	0	0	0	0	1	0	0	68	0	142	32	15.8699	0	0	0.91	136.5	3.64	0	1	-8.97809	3.8	29	22	0.976145	1	0.351005	1	0.31	12.8	1.19626	0.8	6.3	11	243	0	0	1	0
3	4	0	0	0	0	0	0	0	0	1	0	0	71	0	160	62.2	24.2969	0	0	0.67	133.8	3.42	0	1	-6.87332	3.6	22	17	1.28758	1	0.389794	1	0.46	12.3	1.14953	8	6.5	11.7	166	1	0	0	0
3	28	0	0	0	1	0	0	0	0	1	1	0	74	1	168.9	54.1	18.9644	0	0	1.98	139	4.1	0	1	-5.23018	3.2	36	56	1.85969	2	0.980392	2	0.6	14	1.30841	21.9	12.2	14.4	108	1	1	0	1
3	30	0	1	0	0	1	1	0	0	1	0	0	69	1	167	42	15.0597	0	0	1.33	139	4.2	0	1	-11.2966	4	30	9	2.16273	2	0.490196	1	0.2	11.2	1.04673		7	12.2	180	1	1	0	1
3	8	0	1	1	0	0	1	0	1	1	0	0	69	1	171.5	93.4	31.7555	3	0	1.28	125	3	0	3	5.97013	2.8	73	33	1.97879	2	0.858824	2	5.5	15.4	1.43925	230	8.3	13.9	250	1	0	0	0
3	21	1	1	0	0	0	1	1	1	1	0	0	82	0	154	51	21.5045	0	1	0.85	138.5	4.54	0	1	-9.13881	3.8	21	15	0.943042	1	0.232198	1	0.3	10.2	0.953271	19.4	9.6	10.6	266	1	0	0	0
3	27	0	0	0	0	0	0	0	0	0	1	0	71	0	150.5	58.7	25.9158	0	0	0.92	139.3	3.73	0	1	-7.09652	3.2	14	32	0.35155	1	0.146016	1	0.41	13.2	1.23364	7.3	8.2	13.8	282	0	1	0	1
3	8	0	1	1	0	0	0	0	0	0	1	0	65	0	153	76	32.4661	3	0	2.16	139	3.68	0	1	-11.313	4.3	20	12	2.18276	2	0.606428	2	0.21	11.6	1.08411	9.8	2.2	9.2	97	1	0	0	0
3	7	0	1	0	1	0	0	0	0	0	1	0	53	1	168	48.9	17.3257	3	0	0.62	134.7	3.43	0	1	-9.66981	3.6	14	12	0.589501	1	0.200861	1	0.26	9.9	0.925234	0.5	5.3	14.7	205	1	1	0	1
3	11	0	1	0	0	0	0	0	0	0	1	0	67	0	154	51	21.5045	1	0	0.7	135.2	3.23	0	1	-6.0874	3.6	60	52	2.16911	2	1.21704	2	0.54	15.2	1.42056	130	6.5	9.8	145	1	0	0	0
3	34	1	1	0	0	0	0	0	0	0	1	0	71	1	162	47.5	18.0994	2	1	0.78	132.4	3.63	0	1	-7.87205	3.2	37	25	0.769936	1	0.282659	1	0.35	13.6	1.27103	61.1	13.6	8.4	385	1	0	1	1
3	14	0	1	1	0	0	0	0	0	0	1	0	63	1	161.8	55.8	21.3146	3	0	0.83	140.1	4.31	0	1	-7.69292	3.9	27	17	1.95595	2	0.667326	2	0.41	10.7	1	50.5	3.5	13.5	119	0	1	0	1
3	68	0	1	1	0	0	0	0	0	0	1	0	62	1	173	63	21.0498	0	0	1.32	130	3.4	0	3	5.9654	2.7	33	14	7.01155	3	2.20588	3	5.4	16.2	1.51402	76.9	7.7	9	44	0	0	0	0
1	5	0	1	0	0	1	1	1	1	0	0	1	72	0	152	71.7	31.0336	0	0	6.56	136.2	4.73	0	1	-7.38376	3.1	43	27	1.60075	2	0.602241	2	0.38	9.9	0.925234	30.4	6.5	10.1	210	0	0	0	0
2	13	0	0	0	0	0	1	0	0	0	0	1	69	1	163.5	66	24.6893	4	0	8.15	140.5	3.28	0	3	0.341604	3.2	51	33	2.72135	2	1.1811	2	1.87	12.4	1.15888	216	12.2	9.1	127	1	0	0	1
1	7	0	0	0	0	1	1	0	0	0	0	0	87	0	140	49	25	2	0	1.07	137.1	4.07	0	1	-4.1251	3.7	17	9	1.66554	2	0.299401	1	0.82	11.4	1.06542	4	7.8	12.5	167	0	0	0	0
1	50	1	0	0	0	1	1	1	0	0	0	0	87	1	170	66.9	23.1488	1	0	2.76	124.7	5.15	0	1	-5.31256	3.2	63	15	5.7031	3	1.32353	2	0.59	13.2	1.23364	87.2	17.6	8.8	140	0	1	1	1
2	6	0	0	0	0	0	1	0	0	0	0	0	71	1	176	80	25.8264	3	0	0.88	138	3.5	0	1	-4.10004	3.6	15	29	22.3155	3	8.82353	3	0.81	11.9	1.11215	98.4	4.7	10.2	5	0	0	0	1
1	5	0	0	0	0	0	1	0	1	0	0	1	68	1	164	54.6	20.3004	3	0	7.98	133.6	3.35	0	1	-10.8758	2.9	68	46	2.89209	2	1.50376	3	0.18	10.7	1	1.3	7.1	7.9	133	0	0	0	0
1	10	0	0	0	0	0	0	0	0	0	0	0	43	0	166.6	64.1	23.0945	3	0	0.64	136	3.29	0	1	-9.60645	3.3	200	171	9.2761	3	14.7059	3	0.25	12.4	1.15888	10.3	2.9	14.2	40	0	0	0	0
4	26	0	0	0	0	0	0	0	0	0	0	1	90	1	175	53.8	17.5673	0	0		136.9	4.01	0	1	-5.491	2.9	118	121	2.94432	2	1.87599	3	0.54	10.4	0.971963	33.2	5.3	9.6	185	1	0	1	0
1	13	0	1	0	0	1	0	0	1	0	0	1	64	1	165	54	19.8347	2	0	8.03	137.3	2.51	0	1	-5.58262	2.9	27	16	1.17178	1	0.381787	1	0.53	13.5	1.26168	43.5	5	8.3	208	1	0	0	0
1	6	0	0	0	0	0	0	0	0	0	0	0	46	0	159.5	67	26.3362	3	0	0.7	135.8	4.2	0	1	-11.1314	3.2	16	18	0.216535	1	0.104112	1	0.18	11.6	1.08411	19.5	6.1	9.4	452	0	0	0	0
1	9	0	0	0	0	0	0	0	0	0	0	0	53	1	178	89	28.0899	0	0	1.02	133.1	3.86	0	1	-6.4282	4	40	31	1.60315	2	0.877963	2	0.54	11.9	1.11215	188.7	10.4	14.1	134	1	1	0	1
4	19	0	1	1	0	0	0	0	0	0	0	1	79	0	158	49.2	19.7084	1	0	4.8	135.4	3.4	1	1	-5.85092	2.4	19	6	2.28957	2	0.370082	1	0.46	14.6	1.36449	109.8	9.6	7	151	1	0	0	0
2	9	0	1	0	0	0	0	0	0	1	0	0	50	1	176	58	18.7242	0	0	0.68	124.9	4.31	0	1	-6.27239	3.6	33	22	1.92691	2	0.942319	2	0.52	13	1.21495	5.3	1.4	9.2	103	1	1	0	1
4	32	0	0	0	0	1	0	0	1	0	0	1	66	0	145	33	15.6956	3	0	3.5	129.5	7.74	1	1	-4.39206	3.5	36	445	0.249202	1	0.415225	1	0.75	9.7	0.906542	4.1	19.3	11.7	255	1	0	0	1
1	15	0	0	0	0	1	0	0	0	0	0	1	77	1	164	75	27.8852	0	0	2.54	132.9	4.38	0	1	-7.42684	3.3	99	45	7.54268	3	3.42561	3	0.39	11.6	1.08411	102.2	4	11.1	85	1	1	0	1
1	15	0	1	1	1	1	0	0	1	0	0	0	94	0	150	50	22.2222	4	0	0.5	124	4	0	3	5.17948	2.7	170	138	1.59226	2	1.03734	2	4.6	12.1	1.13084	23.3	5.9	10.2	482	1	0	0	1
3	115	1	1	0	1	1	0	0	0	0	1	0	65	1	178	69	21.7776	0	0	0.84	140	3.9	0	1	-5.57098	3.6	16	69	0.33163	1	0.220933	1	0.6	12.8	1.19626	2.5	14.5	14.2	213	1	1	0	1
3	39	0	1	0	0	0	0	0	0	1	0	0	47	1	168.4	63.5	22.3918	2	0	0.97	137	3.8	0	1	-8.62761	3.2	52	20	2.17132	2	1.07705	2	0.3	11.6	1.08411	20.6	4.4	13.2	142	0	0	0	1
3	15	0	1	1	0	0	1	0	1	1	0	0	63	1	161.4	61.8	23.7236	3	0	0.9	132	3.6	0	3	1.64986	3.1	1185	814	23.8111	3	56.2144	3	2.4	18	1.68224		1.7	10.9	62	1	0	0	0
4	8	0	1	1	1	1	1	0	0	0	0	0	81	1	159	63.5	25.1177	0	0	1.26	133.5	4.56	0	1	-5.01815	4	25	19	1.94151	2	0.544662	2	0.72	12.9	1.20561	35.4	6.5	14.4	135	0	0	0	0
3	16	0	0	0	0	0	0	0	0	1	0	0	66	1	155.8	34.7	14.2953	2	0	0.95	136.9	2.89	0	1	-4.50695	3.4	166	278	2.5745	2	3.39052	3	0.72	12.7	1.18692	21.5	9.8	9.7	144	1	0	0	1
3	13	0	0	0	0	1	0	0	1	1	1	1	63	1	165	56.8	20.8632	0	0		123.5	2.78	0	1	-4.99104	3.2	22	17	1.36442	1	0.46551	1	0.63	11.1	1.03738	91.5	8.2	8.2	139	1	0	0	0
3	6	0	1	1	0	0	0	0	0	0	1	0	83	0	153	50	21.3593	0	0	0.75	118.6	3.7	0	3	-0.301672	3.2	56	17	4.57564	3	1.18493	2	1.64	12.6	1.17757	3.5	2.5	7.5	139	1	0	0	0
3	5	0	0	0	0	0	0	1	0	1	0	0	65	1	175.7	71.2	23.0641	4	0	0.84	135	3.9	0	1	-3.58362	3.6	34	76	0.866815	1	0.606061	2	0.9	12.2	1.14019	3.5	8.6	15	165	0	0	0	0
4	21	1	0	0	1	0	0	0	0	0	0	0	97	1	170	60	20.7612	3	1	0.82	137	4.4	0	1	-7.30275	3.3	29	11	5.50021	3	0.980392	2	0.4	13.2	1.23364	9.9	3.3	11.7	87	1	1	1	1
3	25	0	0	0	1	1	1	0	1	0	1	0	72	1	170	60.7	21.0035	0	0	2.72	133	3.5	0	2	-1.44044	3.2	28	17	6.41538	3	1.91518	3	1.3	14.9	1.39252	178.5	13.5	14.7	43	1	0	0	0
2	9	1	0	0	1	1	0	0	0	0	0	1	62	1	165.8	46.4	16.8791	0	0	6.33	130	8.8	0	2	-2.46284	4.4	21	24	1.06344	1	0.438048	1	1.3	13.2	1.23364		7.3	12.5	141	0	0	0	1
2	16	0	1	0	0	0	0	0	0	0	1	0	67	1	166.3	46.7	16.8862	0	0	1.04	140	4	0	1	-6.29422	3.4	35	37	2.1535	2	1.01922	2	0.5	10.6	0.990654	0.2	6.2	10.7	101	1	0	0	0
